# Supplementary material for: How to Use Lean Thinking for the Optimization of Clinical Pathways: A Systematic Review and a Proposed Framework to Analyze Pathways on a System Level
Source: Healthcare (Basel). 2023 Sep 7;11(18):2488. doi: 10.3390/healthcare11182488 (PMC10530850; doi:10.3390/healthcare11182488)
Supplement: Supplementary file 1 [file healthcare-11-02488-s001.zip]

Archive with 1 entries (1 files):
- healthcare-2532531-supplementary.pdf
